# Supplementary material for: Hospital Incidence and Treatment Outcomes of Patients with Aneurysms and Dissections of the Iliac Artery in Switzerland—A Secondary Analysis of Swiss DRG Statistics Data
Source: J Clin Med. 2024 Apr 14;13(8):2267. doi: 10.3390/jcm13082267 (PMC11051054; doi:10.3390/jcm13082267)
Supplement: Supplementary file 1 [file jcm-13-02267-s001.zip]

Archive with 1 entries (1 files):
- jcm-2923213-supplementary.pdf
